# Supplementary material for: Influences of Depulping, Pod Storage and Fermentation Time on Fermentation Dynamics and Quality of Ghanaian Cocoa
Source: Foods. 2024 Aug 19;13(16):2590. doi: 10.3390/foods13162590 (PMC11354155; doi:10.3390/foods13162590)
Supplement: Supplementary file 1 [file foods-13-02590-s001.zip]

Archive with 1 entries (1 files):
- foods-3127318-supplementary.pdf
